# Supplementary material for: The Tumour Suppressor CYLD Is Required for Clathrin-Mediated Endocytosis of EGFR and Cetuximab-Induced Apoptosis in Head and Neck Squamous Cell Carcinoma
Source: Cancers (Basel). 2021 Dec 30;14(1):173. doi: 10.3390/cancers14010173 (PMC8750287; doi:10.3390/cancers14010173)
Supplement: Supplementary file 1 [file cancers-14-00173-s001.zip]

Archive with 1 entries (1 files):
- cancers-1508300-supplementary.pdf
